# Supplementary material for: Multi-Omics Mechanism of Chronic Gout Arthritis and Discovery of the Thyroid Hormone–AMPK–Taurine Metabolic Axis
Source: Cells. 2025 Dec 25;15(1):41. doi: 10.3390/cells15010041 (PMC12785424; doi:10.3390/cells15010041)
Supplement: Supplementary file 1 [file cells-15-00041-s001.zip]

Archive with 5 entries (5 files):
- Differential metabolites in CGA vs AGA comparison.pdf
- Differential metabolites in CGA vs control comparison.pdf
- Differentially expressed proteins in CGA vs AGA comparison.pdf
- Differentially expressed proteins in CGA vs control comparison.pdf
- Revised supplementary.pdf
